# Supplementary material for: Light-Enhanced Electrochemical Performance of Fish Waste-Derived Carbon-TiO2 Composites for Sustainable Energy Storage Systems
Source: Nanomaterials (Basel). 2026 Apr 29;16(9):538. doi: 10.3390/nano16090538 (PMC13165156; doi:10.3390/nano16090538)
Supplement: Supplementary file 1 [file nanomaterials-16-00538-s001.zip]

Archive with 1 entries (1 files):
- nanomaterials-4212904-supplementary.pdf
